# Supplementary material for: Upregulation of Metrnl improves diabetic kidney disease by inhibiting the TGF-β1/Smads signaling pathway: A potential therapeutic target
Source: PLoS One. 2024 Aug 27;19(8):e0309338. doi: 10.1371/journal.pone.0309338 (PMC11349091; doi:10.1371/journal.pone.0309338)
Supplement: S1 Raw images — (ZIP) [file pone.0309338.s001.zip]

Archive with 9 entries (9 files):
- Original Images for BlotsGels/(a-sma)actin1 .tif
- Original Images for BlotsGels/(┴φ╥╗╒┼═╝╡─)Actin.tif
- Original Images for BlotsGels/aSMA.tif
- Original Images for BlotsGels/pSMA2.tif
- Original Images for BlotsGels/pSMA3.tif
- Original Images for BlotsGels/TGFR1.tif
- Original Images for BlotsGels/TGF-a┬1.tif
- Original Images for BlotsGels/TNF-a┴.tif
- Original Images for BlotsGels/╖┼┤≤Metrnl.tif
